# Supplementary material for: ETS1-Driven Nucleolar Stress Orchestrates OLR1+ Macrophage Crosstalk to Sustain Immunosuppressive Microenvironment in Clear Cell Renal Cell Carcinoma
Source: Hum Mutat. 2025 Oct 3;2025:8856239. doi: 10.1155/humu/8856239 (PMC12513783; doi:10.1155/humu/8856239)
Supplement: Supporting Information — Figure S1: Identification of NS-related molecular subtypes in ccRCC. Figure S2: Single-cell analysis of the ccRCC samples. Figure S3: Single-cell analysis of the malignant cells. Figure S4: Single-cell analysis of the myeloid cells. Figure S5: The expression of EDN1-associated receptors and targets. [file 8856239.f1.zip]

Archive with 2 entries (2 files):
- Supplementary Material.pdf
- SupplementaryTables.xlsx
