# Supplementary material for: ETS1-Driven Nucleolar Stress Orchestrates OLR1+ Macrophage Crosstalk to Sustain Immunosuppressive Microenvironment in Clear Cell Renal Cell Carcinoma
Source: Hum Mutat. 2025 Oct 3;2025:8856239. doi: 10.1155/humu/8856239 (PMC12513783; doi:10.1155/humu/8856239)
Supplement: Supporting Information — Figure S1: Identification of NS-related molecular subtypes in ccRCC. Figure S2: Single-cell analysis of the ccRCC samples. Figure S3: Single-cell analysis of the malignant cells. Figure S4: Single-cell analysis of the myeloid cells. Figure S5: The expression of EDN1-associated receptors and targets. [file 8856239.f1.zip › SupplementaryTables.xlsx]

## Sheet: Sheet1
#Gene sets
GO:0006950: response to stress	GO:0042254: ribosome biogenesis	pro-inflammatory signature	immunosuppressive signature
A2M	BYSL	NOS2	ARG1
SERPINA3	C1QBP	IL12	SPP1
ABCA1	DDX3X	CD64	ARG2
ABCF1	DDX10	CD80	IL10
ABL1	DKC1	CXCR10	CD32
AOC1	ERCC2	IL23	CD163
ACADVL	FBL	CXCL9	FCER2
ASIC1	FRG1	CXCL10	CD200R1
ACTB	GLUL	CXCL11	PDCD1LG2
ACTG1	GTF3A	CD86	CD274
ACTN4	ISG20	IL1A	MARCO
ACTL6A	EIF6	IL1B	CSF1R
ACVR1	RPSA	IL6	MRC1
ACVRL1	RPL10A	TNF	IL1RN
ADA	SNU13	CCL5	Il1R2
ADAM8	NOP2	IRF5	IL4R
ADAR	NPM1	IRF1	CCL4
ADARB1	NUP88	CD40	CCL13
ADCY1	NVL	IDO1	CCL20
ADCY7	PA2G4	KYNU	CCL17
ADCY8	PIN4	CCR7	CCL18
ADCYAP1	EXOSC9		CCL22
ADD1	EXOSC10		CCL24
ADH5	PRKDC		LYVE1
ADM	PTEN		VEGFA
ADORA1	PWP2		VEGFB
ADORA2A	RAN		VEGFC
ADORA2B	RMRP		VEGFD
ADORA3	RNASEL		EGF
PARP1	ABCE1		CTSA
PARP4	RPL3		CTSB
ADRA2A	RPL3L		CSTC
ADRA2B	RPL5		CTSD
ADRA2C	RPL6		TGFB1
ADRB1	RPL7		TGFB2
ADRB2	RPL7A		TGFB3
AP1G1	RPL10		MMP14
AGER	RPL11		MMP19
AGT	RPL23A		MMP9
AGTR1	RPL24		CLEC7A
AGTR2	RPL26		WNT7B
NR0B1	RPL27		FASL
AHCY	RPL35A		TNFSF12
AHSG	RPL38		TNFSF8
AIF1	RPLP0		CD276
AK4	RPS2		VTCN1
AKT1	RPS5		MSR1
ALAD	RPS6		FN1
ALAS1	RPS7		IRF4
ALAS2	RPS8
ALB	RPS9
ABCD1	RPS10
ALDH3A1	RPS14
ALDH3B1	RPS15
ABCD2	RPS16
AKR1B1	RPS17
ALOX12	RPS19
ALOX5	RPS21
ALOX15	RPS24
AMBP	RPS25
AMFR	RPS27
ANG	RPS28
ANGPT2	SURF6
ANXA1	SUV39H1
ANXA3	TSC1
ANXA5	XPO1
ANXA6	XRCC5
AOAH	CUL4B
APAF1	CUL4A
NUDT2	RRP1
APBB1	NOP14
APC	RIOK3
APCS	KAT2B
APEX1	DDX18
BIRC2	RPL14
BIRC3	SART1
XIAP	RRP9
APOA1	DDX21
APOA4	NOLC1
APOBEC1	WDR46
APOD	ZNHIT3
APOE	UTP14C
APOH	EIF4A3
APP	BMS1
KLK3	URB2
FAS	URB1
FASLG	RCL1
AQP1	MPHOSPH10
AQP2	MPHOSPH6
AQP3	POP7
AQP4	NPM3
AQP5	NSA2
AQP9	EMG1
TRIM23	C1D
ARF4	MYBBP1A
ARG1	DDX17
ARG2	NOP56
RHOA	RPP30
RHOB	RPP38
RHOC	TBL3
ARNT	POP4
ARNTL	RPP40
ARRB1	UTP14A
ARRB2	WDR3
ASCL2	EBNA1BP2
GET3	DDX52
ASNS	KRR1
ASS1	PWP1
SERPINC1	LSM6
ATF3	RPL35
ATF4	EXOSC8
ATM	XRN2
ATOX1	FASTKD2
ATP1A2	DIS3
ATP1B1	DHX30
ATP2A1	PDCD11
ATP2A2	EXOSC7
ATP2A3	RRP1B
ATP2B1	WDR43
ATP2B4	MDN1
ATP7A	RRS1
ATR	RRP12
ATRX	BOP1
AUP1	RRP8
AVP	EXOSC2
AVPR1A	PES1
AXL	MTREX
AZU1	GTPBP4
B2M	DCAF13
BACH1	NOL11
BAD	NGDN
BAG1	ZNF658
ADGRB1	NOC2L
BAK1	RSL1D1
BARD1	MTG2
BAX	SENP3
CCND1	ERAL1
BCL2	AATF
BCL2A1	VCX
BCL2L1	UTP25
BCL2L2	PELP1
BCL3	RPUSD2
BCL6	DIMT1
BDKRB1	UTP20
BDKRB2	RRP7A
CFB	NOB1
CEACAM1	ZCCHC4
BID	METTL5
PRDM1	MRPL22
BLK	DROSHA
BLM	ABT1
BMP2	GNL2
BMP6	MRM2
BMP7	NOP53
BMPR1A	GEMIN4
BMPR1B	MTERF3
BMPR2	EXOSC3
POLR3D	EXOSC1
BNIP1	RRP15
BNIP3	RPS27L
BNIP3L	NMD3
BOK	FCF1
DST	MRPS7
BPI	METTL25B
BRCA1	UTP18
BRAF	TFB1M
BRCA2	MRPS2
ZFP36L1	UTP11
ZFP36L2	SBDS
BST1	RPL26L1
BST2	MRTO4
BTK	RSL24D1
TSPO	DDX47
C1QBP	POP5
SERPING1	NIP7
C1QA	NOP16
C1QB	TRMT112
C1QC	SIRT7
C1R	ESF1
C1S	NOP58
C2	WBP11
C3	YBEY
C3AR1	GAR1
C4A	NLE1
C4B	DHX29
C4BPA	EXOSC4
C4BPB	GNL3L
C5	DDX49
C5AR1	DDX56
C6	WDR74
C7	ZNHIT6
C8A	WDR55
C8B	TEX10
C8G	RPP25
C9	PAK1IP1
DAGLA	TRMT61B
PTTG1IP	PIH1D1
CFAP410	HEATR3
CA2	NOL8
CA3	MRPL20
CA9	HEATR1
DDR1	SDAD1
CAD	SHQ1
CALCA	MRM3
CALR	NAT10
CAMK4	IMP3
CAMK2A	BRIX1
CAMK2B	LSG1
CAMK2D	NOP10
CAMK2G	THUMPD1
CAMLG	CHD7
CAMP	LYAR
CANX	NHP2
CAPN2	DDX27
CAPN3	NSUN5
CAPZA1	TSR1
CAPZA2	WDR12
CAPZB	RIOK2
CASP1	DDX28
CASP2	UTP6
CASP3	PPAN
CASP4	EXOSC5
CASP5	UTP3
CASP8	REXO4
CASP9	WDR18
CASQ1	USP36
CASR	DHX37
CAT	NSUN3
CAV1	TFB2M
CAV3	TENT4B
CBFA2T3	NOM1
CBL	METTL17
SERPINH1	DDX31
CBS	MRPS11
CCK	MRPL36
CCNA2	MRPL1
CCNB1	NOL6
CCNH	KRI1
CD1D	ERI3
CD4	DDX54
CD5L	NOC4L
CD6	METTL16
CD9	EFL1
CD14	NOL9
CD27	RBFA
CD28	MRM1
TNFSF8	NOL10
CD34	RPF1
CD36	ISG20L2
SCARB1	LAS1L
CD38	RIOK1
ENTPD1	EIF2A
ENTPD2	WDR75
CD40	UTP15
CD40LG	RPF2
CD44	TRAF7
CD47	UTP23
CD48	NIFK
CD58	MAK16
CD59	MPV17L2
CD68	RIOX2
CD74	RPUSD4
CD81	UTP4
ADGRE5	LTV1
CD151	FAM207A
CDK1	GTPBP10
CDC5L	RRP36
CDC25C	TSR2
CDC42	ZNF622
CDH3	ERI1
CDH5	RRP7BP
CDH8	FDXACB1
CDK2	NAF1
CDK3	HELB
CDK4	IMP4
CDK5	RPS10P5
CDK6	ERI2
CDK7	RPUSD1
CDK9	HELQ
CDKN1A	BUD23
CDKN1B	MALSU1
CDKN2A	TSR3
CDKN2B	FTSJ3
CDKN2D	EXOSC6
CDO1	PIH1D2
CLGN	MRPL10
CEBPA	MTERF4
CEBPB	NUDT16
CEBPE	WDR36
CEBPG	RPL10L
CETN1	SRFBP1
CETN2	BMT2
CTSC	NSUN5P1
CFTR	NOP9
CHEK1	METTL15
FOXN3	LTO1
CHGA	RPLP0P6
CHI3L1	NSUN5P2
LYST	RPUSD3
CHRNA4	RPL7L1
CHRNA7	DDX51
CHRNB2	FBLL1
CHUK	NSUN4
CIDEA	RBIS
CIRBP	GTF2H5
ERCC8	METTL15P1
CLCA1	LOC102724159
CLU
CLIC1
TPP1
CLN3
CMA1
CCR1
CCR3
CCR4
CCR5
CCR6
CCR7
ACKR2
CMKLR1
LTB4R
ABCC2
PLK3
CNR1
CNR2
CNTF
COL1A1
COL1A2
COL3A1
COL5A1
COMP
MAP3K8
CPB2
CLDN4
CLDN3
CPS1
CR1
CR2
CREB1
ATF2
CREBBP
ATF6B
CRH
CRHBP
CRIP1
CRK
CRKL
CRP
CRY1
CRYAB
CRYGD
MAPK14
CSF1
CSF1R
CSF2
CSF3R
CSNK1E
CSRP1
CST3
CCN2
CTH
CTLA4
CTNNA1
CTSG
CX3CR1
CYBA
CYBB
CYLD
CYP1A1
CYP1A2
CYP1B1
CYP2E1
CYP27B1
CD55
DAG1
DGKA
DGKB
DGKG
DGKQ
DAP
DAPK1
DAPK3
DAXX
BRINP1
DBH
DCN
DCTN1
DDB1
DDB2
GADD45A
DDIT3
DDT
DDX1
DDX3X
DDX5
DHX9
DDX11
DEFA1
DEFA3
DEFA4
DEFA5
DEFA6
DEFB1
DEFB4A
CFD
COCH
DHCR24
DHFR
DHODH
NQO1
DLG1
DMBT1
DNA2
DNASE1
DNASE1L3
DNM2
DNMT3A
DNMT3B
DNTT
DOCK1
DPEP1
DPP4
DPYSL3
DRD2
DRD4
DRD5
ARID3A
DSC2
TSC22D3
DSP
HBEGF
DUSP1
DUSP3
DUSP6
DUSP9
DYRK1A
TOR1A
E2F1
E2F4
ECM1
ECT2
S1PR3
EDN1
EDNRA
EDNRB
EEF2
EGFR
EGR1
EIF2S1
EIF2B1
EPHA2
EIF4E
EIF4EBP1
EIF4G1
CELA1
ELANE
ELF3
ELF4
ELK3
ENDOG
ENO1
SLC29A1
EP300
EPAS1
DMTN
EPHA4
EPHB1
EPHB2
STX2
CLN8
EPO
EPRS1
ERBB2
ERBB3
ERCC1
ERCC2
EREG
EYA4
ERCC3
ERCC4
ERCC5
ERCC6
ERN1
ESR1
ETFDH
ETS1
ETV5
MECOM
EVPL
EXT1
EXTL1
EXTL2
EXTL3
EYA1
EYA2
EYA3
EZH2
F2
F2R
F2RL1
F2RL2
F3
F5
F7
F8
F9
F10
F11
F12
F13A1
F13B
FABP4
FABP1
FANCA
FANCC
FANCD2
FANCE
PTK2B
BPTF
FANCB
FANCF
FANCG
FAP
FBLN1
MS4A2
FCER1G
FCGR1A
FCGR1B
FCGR2B
FKTN
FCN1
FCN2
FEN1
FER
FES
FGA
FGB
FGF1
FGF2
FGF7
FGF8
FGF10
FGFR2
FGG
FGR
FH
VEGFD
FKBP1B
FKBP4
FOXF1
FOXC2
FOXM1
FOXO1
FOXO3
FLNA
FLT4
FMO1
FMR1
FN1
FOLR1
FOLR2
FOS
FPR1
FPR2
FPR3
FXN
FRK
MTOR
FUS
FUT7
FUT8
ACKR1
FYN
IFI6
G6PD
XRCC6
GABRA5
GAP43
GAPDH
GAS6
GATA1
GATA2
GATA3
GATA4
GATA6
GBA
GBP1
GBP2
GBP3
GCGR
GCH1
MSTN
GFPT1
GGCX
GGT1
GGT3P
B4GALT1
GGT7
GGT5
GHSR
GIP
GIPR
GJA1
GJA4
GJB2
GCLC
GCLM
GLI1
GLI3
GML
GMPR
GNA11
GNA12
GNA15
GNAO1
GNAQ
GNAS
GNB1
GNGT1
GNL1
GOT1
SFN
GP1BA
GP1BB
GP5
GP9
GPR4
XCR1
CXCR3
GPR17
GPER1
GPR31
GPR32
GPR32P1
GPR33
GPR37
FFAR3
FFAR2
GPS1
GPS2
GPT
GPX1
GPX2
GPX3
GPX4
GPX5
GPX7
GRB2
RAPGEF1
GRN
GRIK2
GRIN2A
GRIN2C
GRINA
ARHGAP35
CXCL1
CXCL2
CXCL3
PDIA3
GSK3A
GSK3B
GSN
GSR
GSS
GSTM1
GSTM2
GSTM3
GSTP1
MSH6
GTF2H1
GTF2H2
GTF2H3
GTF2H4
GTF2I
GUCY1B1
GZMB
GZMM
H2AX
H3-3A
H3-3B
HAS2
HBA1
HBA2
HBB
HBD
HBE1
HBG1
HBG2
SERPIND1
HCK
HCRT
HDAC1
HDAC2
HDGF
CFH
HFE
CFHR1
CFHR2
HGF
HGFAC
NRG1
HHEX
HIC1
HIF1A
UBE2K
HK1
HK2
HLA-A
HLA-B
HLA-C
HLA-DPA1
HLA-DPB1
HLA-DQA1
HLA-DQA2
HLA-DQB1
HLA-DQB2
HLA-DRA
HLA-DRB1
HLA-DRB3
HLA-DRB4
HLA-DRB5
HLA-E
HLA-F
HLA-G
HLA-H
MR1
HMGB1
HMGB2
HMGB3
HMGN1
HMGCL
HMGA1
HMOX1
HMOX2
FOXA2
FOXA3
HNF4A
HNMT
HNRNPA1
HNRNPD
HNRNPK
HP
HPR
HPX
HRAS
HRH1
HRG
PRMT1
HSBP1
HSD11B2
HSF1
DNAJB2
DNAJA1
HSPA1A
HSPA1B
HSPA1L
HSPA2
HSPA4
HSPA5
HSPA6
HSPA7
HSPA8
HSPA9
HSPB1
HSPB2
HSP90AA1
HSP90AA4P
HSP90AB1
HSP90AB3P
HSPD1
HSPE1
DNAJB1
DNAJC4
HSPG2
NDST1
HTN1
HTN3
HTR1A
HTR2C
HUS1
TNC
HYAL1
ICAM1
ICAM2
ICAM3
IRF8
ID2
ID3
IDH1
CFI
IFI16
IFI27
IFI35
IFIT2
IFIT1
IFIT3
IFNA1
IFNA2
IFNA4
IFNA5
IFNA6
IFNA7
IFNA8
IFNA10
IFNA13
IFNA14
IFNA16
IFNA17
IFNA21
IFNAR1
IFNAR2
IFNB1
IFNG
IFNGR1
IFNGR2
IFNW1
IGBP1
IGF1
IGF1R
IGFBP1
IGFBP4
IGFBP7
CCN1
IGHA1
IGHA2
IGHD
IGHE
IGHG1
IGHG2
IGHG3
IGHG4
IGHM
IGHMBP2
JCHAIN
IGKC
RBPJ
IGLC1
IGLC2
IGLC3
IGLC6
IGLL1
IKBKB
IL1A
IL1B
IL1R1
IL1RAP
IL1RN
IL2
IL2RA
IL4
IL4R
IL5
IL5RA
IL6
IL6R
IL6ST
IL7R
CXCL8
IL9
CXCR2
IL10
IL10RB
IL12A
IL12B
IL12RB1
IL13
IL15
IL16
IL17A
IL18
FOXK2
ILF3
ILK
IDO1
ING2
INHBA
INHBB
CXCL10
INS
INSIG1
INSL3
PDX1
IRAK1
IRAK2
IRF1
IRF2
IRF3
IRF4
IRF5
IRF6
IRF7
ISG20
ISL1
ITGA2
ITGA2B
ITGA5
ITGA9
ITGAL
ITGAM
ITGB1
ITGB2
ITGB3
ITGB4
ITGB6
ITIH4
ITK
ITPK1
ITPR1
ITPR2
ITPR3
JAK1
JAK2
JAK3
JUN
KARS1
KCNA5
KCNC2
KCND2
KCNJ8
KCNJ11
KCNK2
KCNK3
KCNMA1
KCNMB1
KCNN4
KDR
KIF5B
KIR2DL4
KIR2DS1
KIR2DS3
KIR2DS4
KIR2DS5
KIR3DL1
KIR3DL2
KIR3DS1
KIT
KLKB1
KLRC1
KLRC2
KLRC3
KLRD1
KNG1
KIF22
KRAS
KRT1
KRT6A
KRT8
KRT16
LAG3
LALBA
LAMB2
LAMP1
LAMP2
LBP
LCK
LCN2
LCP2
LDHA
LDLR
LEP
LETM1
LGALS1
LGALS3
LGALS3BP
LGALS8
LGALS9
LIG1
LIG3
LIG4
LIPA
FADS1
LMAN1
LMNA
LOX
LOXL2
LPL
LPO
LRP1
LSP1
LTA
LTBR
LTF
LY9
CD180
LY75
LYN
SH2D1A
LYZ
NBR1
SMAD1
SMAD2
SMAD3
SMAD4
SMAD6
SMAD7
MAFG
MAG
MAGEA2
MAGEA3
MAN1A1
MAP1B
MAPT
MARS1
MAS1
MAX
MB
MBL2
MC1R
MCAM
MCL1
MCM2
MCM3
MCM4
MCM5
MCM6
MCM7
CD46
DNAJB9
MDK
MDM2
MDM4
MECP2
MEF2C
MEFV
MAP3K3
MAP3K4
MAP3K5
MEN1
MEP1B
MET
MFAP4
MGAT3
MGMT
MGST1
MGST2
CIITA
MICB
MID1
MIF
CXCL9
ATXN3
MLH1
MAP3K9
MAP3K10
MAP3K11
FOXO4
MMP2
MMP3
MMP8
MMP9
MMP12
MMP14
MNAT1
MNDA
MOV10
CD200
MPG
MPL
MPO
MPV17
MRC1
MRE11
ABCC1
CITED1
MSH2
MSH3
MSH4
MSH5
MSRA
MST1R
MSX1
MT1A
MT1B
MT1E
MT1F
MT1G
MT1H
MT1M
MT1X
MT2A
MT3
ATP6
COX1
COX2
CYTB
MTF1
NUDT1
MTHFR
ND1
ND3
ND4
ND5
ND6
MTR
MUC1
MUC2
MUC3A
MUC4
MUC5AC
MUC6
MUC7
MUTYH
MVK
MX1
MX2
MYB
MYC
MYD88
GADD45B
MYH6
MYH7
MYH9
MYLK
MYO1C
MYO6
MYOD1
HNRNPM
NAIP
NBN
NCAM1
NCF2
NCF4
NCK1
NDUFA6
NDUFB4
NDUFS2
NDUFS8
NEDD4
NEFL
NEK1
NEUROD2
NF1
NFATC2
NFATC3
NFATC4
NFE2
NFE2L1
NFE2L2
NFKB1
NFKBIA
TONSL
NFRKB
NFX1
NKX3-1
NME2
NONO
NOS1
NOS2
NOS3
CNOT2
CNOT3
CNOT4
NOTCH1
NOTCH2
NOTCH4
CCN3
NPAS2
NPHS1
NPM1
NPPA
NPPC
NPY2R
NPY5R
SLC11A2
NRAS
YBX1
NT5E
NTHL1
NTRK1
ROR2
NUP88
NUP98
NR4A2
OAS1
OAS2
OAS3
OGG1
OLR1
OMG
OPA1
OPRD1
OPRK1
OPRM1
ORM1
ORM2
OSM
OXCT1
OXT
OXTR
P2RX1
P2RX3
P2RX4
P2RX5
P2RX7
P2RY1
P2RY11
P4HB
PAFAH2
PRDX1
SERPINE1
SERPINB2
PAK1
PAK2
PAK3
PAM
REG3A
PRKN
PAWR
PAX2
PAX6
PCBP2
SERPINA5
PCK1
PCK2
PCNA
PDE2A
PDE8A
PDGFA
PDGFB
PDGFRA
PDGFRB
PDK1
PDK2
PDK3
PDK4
ENPP3
PDPK1
SERPINF1
PENK
PER1
PF4
PF4V1
CFP
PFKFB1
PGC
PGF
PGK1
ABCB1
PHB
PHF1
SERPINA1
PI3
SERPINB6
SERPINE2
SERPINB9
PIK3C2B
PIK3C3
PIK3CA
PIK3CB
PIK3CD
PIK3CG
PIK3R1
PIK3R2
PIN1
PITX3
PKD1
PKD2
PKLR
PKM
PLA2G1B
PLA2G2A
PLA2G4A
PLA2G5
PLAGL1
PLAT
PLAU
PLAUR
PLCG2
PLEC
PLG
PLEK
SERPINF2
PLK1
PLOD1
PLOD2
PLP1
PLSCR1
PMAIP1
PML
PMS1
PMS2P1
PMS2P5
PMS2P3
PMS2
PRRX1
PNLIPRP2
POLA1
POLB
POLD1
POLD2
POLE
POLE2
POLG
POLH
POLR2A
POLR2B
POLR2C
POLR2D
POLR2E
POLR2F
POLR2G
POLR2H
POLR2I
POLR2J
POLR2K
POLR2L
POU5F1
PPARA
PPARD
PPARG
MED1
PPBP
PPIA
PPL
PPM1B
PPP1CA
PPP1R10
PPP2CB
PPP2R5B
PPP3CA
PPP4C
PPP5C
PPP6C
PRB3
PRCP
PRF1
PRG2
PRKAA1
PRKAA2
PRKACA
PRKACB
PRKACG
PRKAG1
PRKAR1A
PRKAR1B
PRKAR2A
PRKAR2B
PRKCA
PRKCB
PRKCD
PRKCE
PRKCG
PRKCH
PKN1
PRKD1
PRKCQ
PRKCZ
PRKDC
PRKG1
MAPK1
MAPK3
MAPK7
MAPK8
MAPK11
MAPK9
MAPK10
MAPK13
MAP2K1
MAP2K2
MAP2K3
MAP2K5
MAP2K6
MAP2K7
EIF2AK2
DNAJC3
PRNP
PROC
PRODH
PROS1
MASP1
RELN
KLK7
KLK6
HTRA1
PRTN3
PSEN1
PSG3
PSMA1
PSMA2
PSMA3
PSMA4
PSMA5
PSMA6
PSMA7
PSMB1
PSMB2
PSMB3
PSMB4
PSMB5
PSMB6
PSMB7
PSMB8
PSMB9
PSMB10
PSMC1
PSMC2
PSMC3
PSMC4
PSMC5
PSMC6
PSMD1
PSMD2
PSMD3
PSMD4
PSMD5
PSMD7
PSMD8
PSMD9
PSMD10
PSMD11
PSMD12
PSMD13
PSME1
PSME2
PTAFR
PTEN
PTGDR
PTGER1
PTGER2
PTGER3
PTGER4
PTGFR
PTGIR
PTGIS
PTGS1
PTGS2
PTK2
PTK6
PTK7
PTN
PTPN1
PTPN2
PTPN6
PTPN11
PTPRC
PTPRCAP
PTPRF
PTPRK
PTPRN
PTPRS
PTX3
RAD1
PVR
NECTIN2
PXN
PYCR1
QARS1
RAB1A
RAB3A
RAB5A
MAP4K2
RAB27A
RAC1
RAD9A
RAD17
RAD21
RAD23A
RAD23B
RAD51
RAD51C
RAD51B
RAD51D
RAD52
RAF1
RAG1
RAG2
RALB
RANBP2
RANGAP1
RAP2A
RAP2B
RARRES2
RASGRF1
RASGRF2
RB1
RBBP5
RBBP6
RBBP7
RBBP8
RBL1
RBL2
RBM4
RECQL
REL
REG1A
RELA
RELB
REN
UPF1
REST
RET
REV3L
RFC1
RFC2
RFC3
RFC4
RFC5
TRIM27
RNASE2
RNASE3
RNASE6
RNASEL
RNF5
ABCE1
RORA
RPA1
RPA2
RPA3
RPL26
RPL30
RPL39
RPS3
RPS6KA1
RPS6KA3
RPS6KB1
RPS19
RPS27A
RREB1
RYR1
RYR2
S100A7
S100A8
S100A9
S100A12
S100B
SAA1
SAA2
SAA4
MAPK12
SERPINB3
SERPINB4
SCN2A
SCN9A
CCL1
CCL2
CCL3
CCL3L1
CCL4
CCL5
CCL7
CCL8
CCL11
CCL13
CCL14
CCL15
CCL16
CCL17
CCL18
CCL19
CCL20
CCL21
CCL22
CCL23
CCL24
CCL25
CXCL6
CXCL11
CXCL5
XCL1
CX3CL1
SDC1
SDC4
SDCBP
CXCL12
SEC13
SEC14L1
SEL1L
SELE
SELP
SEMG1
SEMG2
SELENOP
MAP2K4
SETMAR
SFPQ
SFRP1
SFRP2
SRSF6
TRA2B
SFTPD
SGK1
SGTA
SHC1
SHH
SHMT2
ST3GAL4
ST8SIA1
SIPA1
SKIL
SKP1
SKP2
SLA
SLAMF1
SLC1A1
SLC2A1
SLC2A4
SLC4A1
SLC6A2
SLC6A4
SLC8A2
SLC8A1
SLC8A3
SLC9A1
SLC11A1
SLC12A2
SLC15A2
SLPI
SNAI2
SMPD1
SIGLEC1
SNAI1
SNCA
SOD1
SOD2
SOD3
SORD
SOX2
SOX4
SP1
SP100
SPARC
SPI1
SPN
SPP1
SPRR3
SRC
SRD5A1
SREBF1
SREBF2
SRF
SRMS
SRPK1
SRPK2
SRPRA
TRIM21
SSR1
SSRP1
SST
SSTR1
SSTR2
SSTR3
STAC
STAR
STAT1
STAT2
STAT3
STAT4
STAT5A
STAT5B
STAT6
STATH
STAU1
STC1
HSPA13
NEK4
STK3
STK4
AURKA
STK11
STX4
STXBP1
STXBP3
SULT1A3
SUV39H1
VAMP7
XCL2
SYCP1
SYK
TAC1
ADAM17
TACR1
TACR3
TAF1
TAF9
MAP3K7
TAP1
TARBP2
TAT
TBX2
TBXA2R
TCEA1
ELOC
ELOB
TBX3
ZNF354A
TRGV2
TRGV3
TRGV4
TRGV5
TRGV8
TRGV9
PPP1R11
TDG
TDGF1
PRDX2
TEC
TMBIM6
TEK
TERC
TERF2
TERT
TF
TFAP4
TFDP1
TFDP2
TFF1
TFPI
TFR2
TGFB1
TGFB1I1
TGFB2
TGFB3
TGFBR1
TGFBR2
TGFBR3
TGM2
TH
THBD
THBS1
THBS4
THRA
THY1
KLF10
TIAL1
TIMP1
TLN1
TLR1
TLR2
TLR3
TLR4
TLR5
NR2E1
TSPAN8
TSPAN6
TMF1
TMSB4X
TNF
TNFAIP3
TNFAIP6
TNFRSF1A
TNFRSF1B
TNP1
TNR
TOP2A
TP53
TP53BP1
TP73
TPD52L1
TPH1
TPM1
TPO
TPR
TPSAB1
TPT1
HSP90B1
TRAF1
TRAF2
TRAF3
TRAF5
TRAF6
TRH
TRPC3
TRPC6
TRPM2
TSC1
DNAJC7
TTC4
TWIST1
TNFSF4
TNFRSF4
TXK
TXN
TXNRD1
TYK2
TYRO3
TYROBP
UBA52
UBB
UBC
UBA1
UBA7
UBE2A
UBE2B
UBE2D3
UBE2E2
UBE2G2
UBE2N
UBE2V1
UBE2V2
UBE3A
SUMO1
UCN
UCP1
UCP2
UCP3
UFD1
SCGB1A1
UMOD
UNG
NR1H2
UPP1
USF1
USP1
UVRAG
VAV1
VAV2
VCAM1
VCL
VCP
VDAC1
VEGFA
VEGFB
VEGFC
VGF
VHL
VIL1
EZR
VIM
TRPV1
VRK2
VTN
VWF
WAS
WFS1
NSD2
WNT1
WNT5A
WNT7A
WNT7B
WNT2B
WNT9B
WRN
XBP1
XDH
XPA
XPC
XRCC1
XRCC2
XRCC3
XRCC4
XRCC5
YES1
YY1
YWHAE
YWHAZ
ZAP70
ZFP36
PCGF2
TRIM25
ZNF148
ZBTB17
VEZF1
TRIM26
ZNF175
RNF112
RNF113A
SLC30A1
ZP3
MAP3K12
ZYX
LRP8
LAPTM5
BTG2
PXDN
RNF103
IL1R2
CXCR4
SCG2
MANF
USP7
DEK
BAG6
DDX39B
OR2H2
PLA2G7
TFEB
MAFK
TFPI2
UBXN8
KAT6A
NR4A3
NUP214
CSRP3
FOSL1
AAAS
FXR1
HMGA2
GPR68
NPRL3
AKAP1
CHAF1B
SMC1A
EPX
H3-4
DYSF
H4C9
TRRAP
ACOX2
AXIN1
AXIN2
BAP1
CDC7
CDC45
FZD6
FZD7
H2BC8
H2BC7
H2BC6
H2BC10
H2BC4
H2BC21
H3C1
H3C4
H3C3
H3C6
H3C11
H3C8
H3C12
H3C10
H3C2
H4C1
H4C4
H4C6
H4C12
H4C11
H4C3
H4C8
H4C2
H4C5
H4C13
H4C14
HYAL3
NME5
PLA2G6
PLA2G10
SRPX
ULK1
STK24
RAD54L
NCK2
GNPAT
DYRK3
DYRK2
CUL4B
CUL4A
CUL3
CUL2
CUL1
ATRN
FOXN1
TPST1
RAE1
SEMA7A
MAP4K3
PPM1D
PARG
IKBKG
IFITM1
DGKZ
DGKE
DGKD
CYP4F2
CST7
YBX3
COPS3
CHST1
APOL1
AP3B1
FCN3
MAPKAPK5
PIAS1
CDC14B
TCAP
THOC5
KMO
CASK
PRKRA
SCARF1
TNFSF11
PLA2G4C
RUVBL1
PLPP3
STC2
NPFF
TP63
RNASET2
OASL
AOC3
AKR1C3
SOCS1
VAMP8
BECN1
MARCO
HYAL2
TNK1
TRADD
MBTPS1
SNX4
[truncated: 2,120 more rows]
